# Supplementary material for: The Tumor Suppressor DAB2IP Is Regulated by Cell Contact and Contributes to YAP/TAZ Inhibition in Confluent Cells
Source: Cancers (Basel). 2023 Jun 27;15(13):3379. doi: 10.3390/cancers15133379 (PMC10340159; doi:10.3390/cancers15133379)
Supplement: Supplementary file 1 [file cancers-15-03379-s001.zip]

Archive with 4 entries (4 files):
- File S1. Original blots Figures Rev.pdf
- File S2. Original blots Supplementary Figures Rev.pdf
- Supplementary Figures S1-S6.pdf
- Table S1. Quantification all WBs Rev.xlsx
