# Supplementary material for: The Tumor Suppressor DAB2IP Is Regulated by Cell Contact and Contributes to YAP/TAZ Inhibition in Confluent Cells
Source: Cancers (Basel). 2023 Jun 27;15(13):3379. doi: 10.3390/cancers15133379 (PMC10340159; doi:10.3390/cancers15133379)
Supplement: Supplementary file 1 [file cancers-15-03379-s001.zip › Table S1. Quantification all WBs Rev.xlsx]

## Sheet: Fig. 1E
		E-cadherin	GAPDH	ratioE-cadherin/GAPDH	E-cadherin
	sparse	16204803	29763823	0.544446	1
	subconfluent	16672095	20663338	0.806844	1.48195
	confluent	24059731	26966309	0.892214	1.63876
	hyperconf	32269480	25493652	1.26578	2.3249
		DAB2IP	HSP90	ratio DAB2IP/HSP90	DAB2IP
	sparse	8036196	37986116	0.211556	1
	subconfluent	18072267	28200702	0.640845	3.02919
	confluent	24080489	32123309	0.749627	3.54339
	hyperconf	31127510	28963167	1.07473	5.08011

## Sheet: Fig. 2A
		DAB2IP	HSP90	E-cadherin	ratio DAB2IP/HSP90	DAB2IP	ratio E-cadherin/HSP90	E-cadherin
	Adherent	32155966	68629241	69469028	0.468546	1	1.01224	1
	Detached 15'	19880329	63372049	2642296	0.313708	0.669535	0.041695	0.0411909
		p-FAK	FAK	ratio p-FAK/FAK	p-FAK
	Adherent	52141250	62791229	0.830391	1
	Detached 15'	0	57781078	0	0

## Sheet: Fig. 2B
		DAB2IP	HSP90	ratio DAB2IP/HSP90	DAB2IP
	Adherent	69442099	74254898	0.935185	1
	Detached 1h	4385108	52301806	0.0838424	0.0896532

## Sheet: Fig. 2C
		DAB2IP	E-cadherin	HSP90	ratio DAB2IP/HSP90	DAB2IP	ratio E-cadherin/HSP90	E-cadherin
	Adherent	25533468	27120347	25503953	1.00116	1	1.06338	1
	Detached	19091418	915083	30428024	0.627429	0.626704	0.0300737	0.0282813
	Re-attached 1h	3308518	2877326	29288489	0.112963	0.112833	0.0982408	0.0923856
	Re-attached 2h	5514539	10924104	32778338	0.168237	0.168043	0.333272	0.313409
	Re-attached 4h	17703903	23576589	30005974	0.590013	0.589331	0.78573	0.7389
		p-FAK	FAK	ratio p-FAK/FAK	p-FAK
	Adherent	21933933	20763246	1.05638	1
	Detached	0	22181246	0	0
	Re-attached 1h	7037489	20676761	0.340357	0.322191
	Re-attached 2h	14540024	22461296	0.647337	0.612786
	Re-attached 4h	19404711	23962075	0.809809	0.766587

## Sheet: Fig. 3B
		DAB2IP	E-cadherin	HSP90	ratio DAB2IP/HSP90	DAB2IP	ratio E-cadherin/HSP90	E-cadherin
	NT	32484673	40712622	41896208	0.775361	1	0.97175	1
	EGTA	24735844	37161501	49266765	0.50208	0.647543	0.754291	0.77622
	3h medium	32827966	29038894	36673158	0.89515	1.15449	0.79183	0.81485

## Sheet: Fig. 3D
		DAB2IP	E-cadherin	HSP90	ratio DAB2IP/HSP90	DAB2IP	ratio E-cadherin/HSP90	E-cadherin
	NT	41705673	42881643	32211803	1.29473	1	1.33124	1
	DTT	25177723	29272572	32753752	0.768697	0.593711	0.893717	0.671341
	3h medium	36625501	28695501	25104388	1.45893	1.12682	1.14305	0.858633

## Sheet: Fig. 3E
		DAB2IP	E-cadherin	HSP90	ratio DAB2IP/HSP90	DAB2IP	ratio E-cadherin/HSP90	E-cadherin
	siCtrl	54691877	54337605	65189626	0.838966	1	0.833531	1
	siE-cadherin	33313413	32878090	58933718	0.565269	0.673769	0.557883	0.6693

## Sheet: Fig. 4A
		DAB2IP	HSP90	ratio DAB2IP/HSP90	DAB2IP
	NT	64548342	68517555	0.94207	1
	PF573	31542806	75561869	0.417443	0.443113
		p-FAK	FAK	ratio p-FAK/FAK	p-FAK
	NT	60620342	63830149	0.949713	1
	PF573	0	73112513	0	0

## Sheet: Fig. 4B
		DAB2IP	E-cadherin	HSP90	ratio DAB2IP/HSP90	DAB2IP	ratio E-cadherin/HSP90	E-cadherin
sparse	NT	15637610	16969631	30468288	0.513242	1	0.55696	1
	PF573	0	18166560	34306894	0	0	0.529531	0.950751
confluent	NT	27839288	27804702	29873066	0.931919	1.81575	0.930762	1.67114
	PF573	22105510	30457995	32113581	0.688354	1.34119	0.948446	1.7029
		p-FAK	FAK	ratio p-FAK/FAK	p-FAK
sparse	NT	13945560	30892217	0.451426	1
	PF573	0	21097874	0	0
confluent	NT	32305430	33664874	0.959618	2.12575
	PF573	2141054	27055681	0.0791351	0.1753

## Sheet: Fig. 4D
		DAB2IP	HSP90	ratio DAB2IP/HSP90	DAB2IP
	NT	58705191	58158019	1.00941	1
	CytD	40963342	54063626	0.757688	0.750625
		DAB2IP	HSP90	ratio DAB2IP/HSP90	DAB2IP
	NT	63401714	64248413	0.986821	1
	LatA	33103350	55305563	0.598554	0.606547
		DAB2IP	HSP90	ratio DAB2IP/HSP90	DAB2IP
	NT	56280827	49870555	1.12854	1
	Bleb	40572726	64178212	0.632188	0.560183

[truncated: 18 more sheets: Fig. 4E, Fig. 5D, Fig. 6D, Fig. 7E, Fig. 7F, Fig S1A-D, Fig S2A, Fig S2D, Fig S3A, Fig S3B, Fig S3C, Fig S3D, Fig S3E, Fig S4B, Fig S4C, Fig S5B, Fig S6A, Fig S6B]
